# Supplementary material for: In vivo regulation of an endogenously tagged protein by a light-regulated kinase
Source: G3 (Bethesda). 2025 Apr 7;15(6):jkaf073. doi: 10.1093/g3journal/jkaf073 (PMC12135000; doi:10.1093/g3journal/jkaf073)
Supplement: jkaf073_Supplementary_Data [file jkaf073_supplementary_data.zip]

Archive with 5 entries (5 files):
- Movie_S1_G3-2025-405815.avi
- Movie_S2_G3-2025-405815.avi
- Movie_S3_G3-2025-405815.avi
- Movie_S4_G3-2025-405815.avi
- Supplemental_Movie_Legends_G3-2025-405815.docx
